# Supplementary material for: Inter-Rater Variability of Prostate Lesion Segmentation on Multiparametric Prostate MRI
Source: Biomedicines. 2023 Dec 14;11(12):3309. doi: 10.3390/biomedicines11123309 (PMC10741937; doi:10.3390/biomedicines11123309)
Supplement: Supplementary file 1 [file biomedicines-11-03309-s001.zip]

Archive with 1 entries (1 files):
- biomedicines-2766288-supplementary.pdf
